# Supplementary material for: Prevalence, Characterization, and Epidemiological Relationships between ESBL and Carbapenemase-Producing Escherichia coli, Klebsiella pneumoniae, and Acinetobacter spp. Isolated from Humans and the Kitchen Environment of Two Greek Hospitals
Source: Antibiotics (Basel). 2024 Oct 2;13(10):934. doi: 10.3390/antibiotics13100934 (PMC11504295; doi:10.3390/antibiotics13100934)
Supplement: Supplementary file 1 [file antibiotics-13-00934-s001.zip]

Archive with 1 entries (1 files):
- antibiotics-3209774-supplementary.pdf
